# Supplementary material for: Comparison of DNA Extraction Methods and Real-Time PCR Assays for the Detection of Blastocystis sp. in Stool Specimens
Source: Microorganisms. 2020 Nov 11;8(11):1768. doi: 10.3390/microorganisms8111768 (PMC7696706; doi:10.3390/microorganisms8111768)
Supplement: Supplementary file 1 [file microorganisms-08-01768-s001.zip › Supplementary files/Supp Table S1 V5.xlsx]

## Sheet: Feuil1
DNA extract	Direct light microscopy	Manual extraction								Automated extraction				Sequencing
		Poirier's PCR	Ct value (Poirier's PCR)	Stensvold's PCR	Ct value (Stensvold's PCR)	Allplex GI parasites	Ct value (Allplex GI parasites)	Dagci's PCR	Ct value (Dagci's PCR)	Stensvold's PCR	Ct value (Stensvold's PCR)	Poirier's PCR	Ct value (Poirier's PCR)
1	Negative	Negative	/	Negative	/	Negative	/	Negative	/	Negative	/	Negative	/	/
2	Negative	Negative	/	Negative	/	Negative	/	Negative	/	Negative	/	Negative	/	/
3	Negative	Positive	26	Positive	35.69	Positive	31.18	Positive	30.36	Negative	/	Negative	/	ST2
4	Negative	Positive	28.17	Positive	36.37	Positive	33.14	Positive	32.21	Positive	38.6	Positive	29.53	ST1
5	Negative	Negative	/	Negative	/	Negative	/	Negative	/	Negative	/	Negative	/	/
6	Negative	Negative	/	Negative	/	Negative	/	Negative	/	Negative	/	Negative	/	/
7	Negative	Negative	/	Negative	/	Negative	/	Negative	/	Negative	/	Negative	/	/
8	Negative	Negative	/	Negative	/	Negative	/	Negative	/	Negative	/	Negative	/	/
9	Negative	Negative	/	Negative	/	Negative	/	Negative	/	Negative	/	Negative	/	/
10	Negative	Negative	/	Negative	/	Negative	/	Negative	/	Negative	/	Negative	/	/
11	Negative	Negative	/	Negative	/	Negative	/	Negative	/	Negative	/	Negative	/	/
12	Negative	Negative	/	Negative	/	Negative	/	Negative	/	Negative	/	Negative	/	/
13	Negative	Negative	/	Negative	/	Negative	/	Negative	/	Negative	/	Negative	/	/
14	Negative	Negative	/	Negative	/	Negative	/	Negative	/	Negative	/	Negative	/	/
15	Negative	Negative	/	Negative	/	Negative	/	Negative	/	Negative	/	Negative	/	/
16	Negative	Positive	14.81	Positive	25.53	Positive	19.61	Positive	16.77	Positive	50	Positive	23.23	ST4
17	Negative	Negative	/	Negative	/	Positive	41.81	Negative	/	Negative	/	Negative	/	Blastocystis sp
18	Positive	Positive	13.42	Positive	25.57	Positive	17.75	Positive	19.23	Negative	/	Positive	21.58	ST3
19	Negative	Negative	/	Negative	/	Positive	40.2	Negative	/	Negative	/	Negative	/	Blastocystis sp
20	Negative	Negative	/	Negative	/	Negative	/	Negative	/	Negative	/	Negative	/	/
21	Negative	Negative	/	Negative	/	Negative	/	Negative	/	Negative	/	Negative	/	/
22	Negative	Negative	/	Negative	/	Negative	/	Negative	/	Negative	/	Negative	/	/
23	Negative	Negative	/	Negative	/	Negative	/	Negative	/	Negative	/	Negative	/	/
24	Negative	Negative	/	Negative	/	Negative	/	Negative	/	Negative	/	Negative	/	/
25	Negative	Negative	/	Negative	/	Negative	/	Negative	/	Negative	/	Negative	/	/
26	Positive	Positive	30.23	Positive	32.27	Positive	29.25	Positive	28.11	Positive	34.63	Positive	27.32	ST4
27	Negative	Negative	/	Negative	/	Negative	/	Negative	/	Negative	45.86	Negative	/	/
28	Negative	Negative	/	Negative	/	Negative	/	Negative	/	Negative	/	Negative	/	/
29	Negative	Negative	/	Negative	/	Negative	/	Negative	/	Negative	/	Negative	/	/
30	Negative	Negative	/	Negative	/	Negative	/	Negative	/	Negative	/	Negative	/	/
31	Negative	Negative	/	Negative	/	Negative	/	Negative	/	Negative	/	Negative	/	/
32	Negative	Negative	/	Negative	/	Negative	/	Negative	/	Negative	/	Negative	/	/
33	Positive	Positive	23.62	Positive	28.8	Positive	22.55	Positive	21.33	Positive	45.86	Positive	28.35	ST3
34	Positive	Positive	20.36	Positive	23.86	Positive	18.87	Positive	17.13	Negative	/	Positive	24.73	ST4
35	Negative	Positive	27.16	Positive	28.82	Positive	24.29	Positive	23.34	Positive	38.94	Positive	18.7	ST7
36	Positive	Positive	19.05	Positive	25.82	Positive	19.45	Positive	16.25	Negative	/	Positive	13.13	ST3
37	Negative	Negative	/	Negative	/	Negative	/	Negative	/	Negative	/	Negative	/	/
38	Negative	Negative	/	Negative	/	Positive	37.39	Negative	/	Negative	/	Negative	/	Blastocystis sp
39	Negative	Positive	37.5	Negative	/	Positive	39.17	Negative	/	Negative	/	Negative	/	ST4
40	Negative	Negative	/	Negative	/	Positive	41.22	Negative	/	Positive	47.19	Negative	/	ST3
41	Negative	Negative	/	Negative	/	Positive	39.31	Negative	/	Negative	/	Negative	/	Negative
42	Negative	Negative	/	Negative	/	Positive	37.61	Negative	/	Negative	/	Negative	/	Blastocystis sp
43	Negative	Negative	/	Negative	/	Positive	36.57	Positive	36.82	Negative	/	Negative	/	Blastocystis sp
44	Positive	Positive	13.88	Positive	25.22	Positive	19.05	Positive	16.67	Negative	/	Positive	18.92	ST3
45	Negative	Positive	22.69	Positive	31.86	Positive	27.76	Positive	26.74	Positive	33.72	Positive	25.85	ST2
46	Positive	Positive	12.9	Positive	25.42	Positive	17.99	Positive	16.16	Negative	/	Positive	15.01	ST3
47	Positive	Positive	15.24	Positive	25.7	Positive	20.09	Positive	18.74	Positive	41.05	Positive	24.27	ST3
48	Negative	Negative	/	Negative	/	Negative	/	Negative	/	Negative	/	Negative	/	/
49	Negative	Positive	16.8	Positive	26.94	Positive	21.76	Positive	20.31	Negative	/	Positive	21.55	ST4
50	Negative	Negative	/	Negative	/	Positive	42.39	Negative	/	Negative	/	Negative	/	Negative
51	Negative	Negative	/	Negative	/	Negative	/	Negative	/	Negative	/	Negative	/	/
52	Negative	Negative	/	Negative	/	Negative	/	Negative	/	Negative	/	Negative	/	/
53	Negative	Positive	18.92	Positive	28.86	Positive	23.99	Positive	21.5	Positive	41.56	Positive	25.79	ST3
54	Negative	Negative	/	Negative	/	Positive	38.32	Negative	/	Negative	/	Negative	/	Blastocystis sp
55	Negative	Negative	/	Negative	/	Negative	/	Negative	/	Negative	/	Negative	/	/
56	Negative	Negative	/	Negative	/	Positive	38.22	Negative	/	Negative	/	Negative	/	Blastocystis sp
57	Negative	Positive	27.21	Negative	/	Positive	37.76	Negative	/	Positive	43.75	Negative	/	ST7
58	Negative	Negative	/	Negative	/	Negative	/	Negative	/	Negative	/	Negative	/	/
59	Negative	Negative	/	Negative	/	Positive	39.43	Negative	/	Negative	/	Negative	/	Negative
60	Negative	Negative	/	Negative	/	Positive	41	Negative	/	Negative	/	Negative	/	/
61	Negative	Positive	30.62	Positive	49.29	Positive	39.72	Negative	/	Negative	/	Negative	/	ST1
62	Positive	Positive	13.66	Positive	24.16	Positive	19.02	Positive	17.99	Positive	22.98	Positive	14.57	ST1
63	Negative	Negative	/	Negative	/	Negative	/	Negative	/	Negative	/	Negative	/	/
64	Negative	Negative	/	Positive	48.4	Positive	39.93	Negative	/	Negative	/	Negative	/	Blastocystis sp
65	Negative	Negative	/	Negative	/	Positive	38.89	Negative	/	Negative	/	Negative	/	Negative
66	Negative	Negative	/	Negative	/	Negative	/	Negative	/	Negative	/	Negative	/	/
67	Negative	Negative	/	Negative	/	Negative	/	Negative	/	Negative	/	Negative	/	/
68	Negative	Positive	38.01	Negative	/	Negative	/	Negative	/	Negative	/	Negative	/	ST4
69	Negative	Positive	17.02	Positive	27.1	Positive	20.37	Positive	19.08	Positive	37.21	Positive	14.04	ST4
70	Negative	Negative	/	Negative	/	Negative	/	Negative	/	/	/	Negative	/	/
71	Positive	Positive	16.21	Positive	27.59	Positive	20.98	Positive	19.15	Positive	35.19	Positive	17.8	ST3
72	Negative	Negative	/	Negative	/	Negative	/	Negative	/	Negative	/	Negative	/	/
73	Negative	Negative	/	Negative	/	Positive	39.4	Negative	/	Negative	/	Negative	/	Blastocystis sp
74	Negative	Negative	/	Positive	44.26	Negative	/	Negative	/	Negative	/	Negative	/	Blastocystis sp
75	Positive	Positive	30.22	Positive	42.36	Positive	35.6	Negative	/	Positive	43.2	Positive	31.88	ST4
76	Negative	Negative	/	Negative	/	Negative	/	Negative	/	Negative	/	Negative	/	/
77	Positive	Positive	15.39	Positive	25.65	Positive	21.33	Positive	19.93	Negative	/	Positive	11.39	ST4
78	Negative	Positive	13.4	Positive	24.59	Positive	22.06	Positive	18.25	Negative	/	Positive	13.43	ST4
79	Negative	Positive	23.03	Positive	33.92	Positive	32.57	Positive	32.84	Positive	34.79	Positive	31.52	ST2
80	Negative	Negative	/	Negative	/	Negative	/	Negative	/	Negative	/	Negative	/	/
81	Negative	Positive	36.67	Negative	/	Negative	/	Negative	/	Negative	/	Positive	31.96	ST4
82	Negative	Negative	/	Negative	/	Negative	/	Negative	/	Negative	/	Negative	/	/
83	Negative	Positive	39.06	Negative	/	Negative	/	Negative	/	Negative	/	Negative	/	ST4
84	Positive	Positive	24.13	Positive	23.18	Positive	18.58	Positive	18.73	Negative	/	Positive	13.12	ST4
85	Positive	Positive	27.51	Positive	28.68	Positive	28.17	Positive	23.53	Negative	/	Positive	18.94	ST7
86	Negative	Negative	/	Negative	/	Positive	40.54	Negative	/	Negative	/	Negative	/	Negative
87	Negative	Negative	/	Negative	/	Negative	/	Negative	/	Negative	/	Negative	/	/
88	Positive	Positive	21.57	Positive	24.82	Positive	20.95	Positive	22.06	Negative	/	Positive	18.59	ST4
89	Negative	Negative	/	Negative	/	Negative	/	Negative	/	Negative	/	Negative	/	/
90	Positive	Positive	26.69	Positive	23.31	Positive	19.32	Positive	18.1	Negative	/	Positive	21.05	ST4
91	Negative	Negative	/	Negative	/	Negative	/	Negative	/	Negative	/	Negative	/	/
92	Negative	Positive	22.08	Positive	33.73	Positive	29.65	Positive	28.87	Negative	/	Positive	16.8	ST4
93	Negative	Negative	/	Negative	/	Negative	/	Negative	/	Negative	/	Negative	/	/
94	Negative	Negative	/	Negative	/	Negative	/	Negative	/	Negative	/	Negative	/	/
95	Negative	Positive	15.14	Positive	24.8	Positive	18.39	Positive	17.99	Positive	21	Positive	13.24	ST1
96	Positive	Positive	17.4	Positive	28.45	Positive	21.23	Positive	21.98	Positive	25	Positive	22.8	ST2
98	Negative	Negative	/	Positive	40.69	Positive	37.25	Positive	36.76	Negative	/	Negative	/	Blastocystis sp
99	Negative	Negative	/	Negative	/	Negative	/	Negative	/	Negative	/	Negative	/	/
100	Negative	Negative	/	Negative	/	Negative	/	Negative	/	Negative	/	Negative	/	/
101	Negative	Positive	14.27	Positive	26.1	Positive	21.55	Positive	20.06	Positive	22	Positive	12.52	ST3
102	Positive	Positive	19.55	Positive	25.12	Positive	19.73	Positive	19.86	Positive	22	Positive	12.43	ST3
103	Negative	Negative	/	Negative	/	Negative	/	Negative	/	Negative	/	Negative	/	/
104	Negative	Positive	37.7	Negative	/	Positive	38.39	Negative	43.04	Negative	/	Negative	/	ST4
105	Positive	Positive	20.36	Positive	27.96	Positive	21.32	Positive	21.46	Negative	/	Positive	24.66	ST3
106	Negative	Negative	/	Positive	42.79	Negative	/	Negative	/	Negative	/	Negative	/	Blastocystis sp
107	Positive	Positive	11.77	Positive	23.17	Positive	16.29	Positive	14.87	Positive	21	Positive	19.91	ST1
109	Negative	Negative	/	Negative	/	Negative	/	Negative	/	Negative	/	Negative	/	/
110	Negative	Negative	/	Positive	41.62	Negative	/	Negative	/	Negative	/	Negative	/	Blastocystis sp
111	Negative	Positive	32.34	Positive	39.01	Positive	41.77	Positive	40.42	Negative	/	Negative	/	ST3
112	Negative	Negative	/	Positive	39.59	Positive	39.25	Negative	/	Negative	/	Negative	/	Blastocystis sp
113	Negative	Positive	34.13	Positive	37.08	Positive	41.08	Negative	/	Negative	/	Negative	/	ST4
114	Negative	Negative	/	Negative	/	Negative	/	Negative	/	Negative	/	Negative	/	/
115	Negative	Negative	/	Positive	42.16	Negative	/	Negative	/	Negative	/	Negative	/	Blastocystis sp
116	Negative	Negative	/	Negative	/	Negative	/	Negative	/	Negative	/	Negative	/	/
117	Negative	Negative	/	Negative	/	Positive	39.34	Negative	/	Negative	/	Negative	/	Negative
118	Negative	Positive	40.89	Positive	38.56	Positive	41.39	Negative	/	Negative	/	Negative	/	Blastocystis sp
119	Negative	Positive	32.51	Positive	38.76	Negative	/	Negative	/	Negative	/	Negative	/	co-infection
120	Negative	Positive	31.29	Positive	39.78	Positive	37.25	Negative	/	Negative	/	Negative	/	Blastocystis sp
121	Negative	Positive	21.66	Positive	31.39	Positive	26.9	Positive	25.57	Positive	35	Positive	28.4	ST2
122	Negative	Negative	/	Negative	/	Positive	38	Negative	/	Negative	/	Negative	/	Blastocystis sp
123	Positive	Positive	17.26	Positive	26.32	Positive	22.68	Positive	20.5	Positive	33	Positive	22.66	ST3
124	Positive	Positive	14.86	Positive	26.45	Positive	19.75	Positive	18.62	Positive	22	Positive	19.57	ST2
125	Positive	Positive	11.33	Positive	22.89	Positive	16.07	Positive	14.66	Negative	/	Positive	13.34	ST4
126	Negative	Negative	/	Positive	42.73	Negative	/	Negative	/	Negative	/	Negative	/	Blastocystis sp
127	Positive	Negative	/	Positive	37.77	Positive	37.62	Negative	/	Negative	/	Negative	/	Blastocystis sp
128	Negative	Negative	/	Positive	41.61	Negative	/	Negative	/	Negative	/	Negative	/	Blastocystis sp
129	Negative	Negative	/	Positive	40.84	Negative	/	Negative	/	Negative	/	Negative	/	Negative
130	Positive	Positive	15.29	Positive	25.65	Positive	19.97	Positive	18.7	Positive	25	Positive	20.06	ST1
131	Negative	Negative	/	Negative	/	Positive	39.41	Negative	/	Negative	/	Negative	/	Negative
132	Negative	Positive	40.87	Positive	45.07	Positive	39.57	Negative	/	Negative	/	Negative	/	Negative
133	Negative	Positive	31.16	Positive	40.15	Negative	/	Negative	/	Negative	/	Negative	/	ST4
134	Negative	Negative	/	Positive	39.79	Negative	/	Negative	/	Negative	/	Negative	/	Blastocystis sp
135	Negative	Positive	17.6	Positive	28.2	Positive	22.52	Positive	20.73	Positive	22	Positive	19.73	ST1
136	Negative	Positive	42.78	Positive	40.54	Positive	37.62	Negative	/	Negative	/	Negative	/	Blastocystis sp
137	Positive	Positive	14.07	Positive	26.15	Positive	19.22	Positive	17.69	Positive	20	Positive	14.98	ST2
138	Negative	Negative	/	Positive	36.68	Positive	41.1	Negative	/	Negative	/	Negative	/	Blastocystis sp
139	Negative	Negative	/	Positive	43.51	Positive	40	Negative	/	Negative	/	Negative	/	Negative
140	Negative	Negative	/	Positive	41.62	Positive	39.4	Negative	/	Negative	/	Negative	/	Negative
